# Supplementary material for: Shifting brain inhibitory balance and connectivity of the prefrontal cortex of adults with autism spectrum disorder
Source: Transl Psychiatry. 2017 May 23;7(5):e1137–. doi: 10.1038/tp.2017.104 (PMC5534939; doi:10.1038/tp.2017.104)
Supplement: Supplementary Table 1 [file tp2017104x1.xlsx]

## Sheet: Sheet1
Measure	Mean (SEM)				RM ANOVA		RM ANOVA
					Between groups		Within groups
	Control		ASD		F	p	F	p
	n = 20		n = 17
	Placebo	Riluzole	Placebo	Riluzole
Grey	54.5 (0.7)	49.9 (3.9)	53.8 (3.4)	53.9 (3.5)	0.2	0.67	1.3	0.27
White	22.6 (1.1)	22.3 (0.9)	22.6 (0.7)	22.2 (0.8)	0.3	0.59	1.2	0.28
CSF	23.2 (4.3)	22.2 (3.6)	20.2 (2.7)	19.5 (2.1)	6.9	0.01	5.9	0.02
