# Supplementary material for: Shifting brain inhibitory balance and connectivity of the prefrontal cortex of adults with autism spectrum disorder
Source: Transl Psychiatry. 2017 May 23;7(5):e1137–. doi: 10.1038/tp.2017.104 (PMC5534939; doi:10.1038/tp.2017.104)
Supplement: Supplementary Table 2 [file tp2017104x2.xlsx]

## Sheet: Sheet1
Cluster Index	Voxels	P	-log10P	Z-MAX	Z-MAX X	Z-MAX Y	Z-MAX Z	COPE-MAX	COPE-MEAN	Brain Region
					(mm)	(mm)	(mm)
Comparison of connectivity of DMPFC seed, on placebo, in ASD group vs. control group (Figure 4A), between subjects
ASD>HV 2	831	0.0034	2.46	4.19	28	-52	16	0.21	0.121	Right occipital white matter, right intracalcarine cortex
ASD>HV 1	786	0.0049	2.31	4.01	-38	-46	22	0.218	0.084	Left cerebral white matter
HV>ASD 1	894	0.0021	2.68	3.96	12	-16	-24	0.626	0.247	Brainstem
Comparison of connectivity of DMPFC seed on riluzole vs. placebo, within the ASD group, within subjects (Figure 4C)
Placebo> riluzole 2	1242	3.64e-06	5.44	4.01	24	-70	8	0.116	0.061	Right occipital white matter, right intracalcarine cortex, right lateral occipital cortex
Placebo> riluzole 1	462	0.0139	1.86	3.57	-58	-60	-4	0.135	0.0756	Left lateral occipital cortex
Comparison of effect of placebo vs. riluzole (negative slope of riluzole) in ASD vs. negative slope in controls (Figure 4C)
ASD>HV 3	904	9.49e-05	4.02	3.81	24	-70	8	0.157	0.094	Right occipital white matter, right intracalcarine cortex, right lateral occipital cortex
ASD>HV 2	525	0.0063	2.2	3.79	20	-64	-22	0.204	0.0937	Right Cerebellum
ASD>HV 1	439	0.0186	1.73	3.66	-36	-40	-36	0.154	0.0888	Left cerebellum
